# Supplementary material for: Candida auris-associated hospitalizations and outbreaks, China, 2018–2023
Source: Emerg Microbes Infect. 2024 Jan 18;13(1):2302843. doi: 10.1080/22221751.2024.2302843 (PMC10802803; doi:10.1080/22221751.2024.2302843)
Supplement: 04_DataSetS1_20231226 [file TEMI_A_2302843_SM6777.xlsx]

## Sheet: Published data from China
Published genomic data from China used in this study.
Accession number	Isolate	Clade	Hosipital	Region	Reference
ERR3503255	Cau1901-H18	Clade I	H18	Hong kong	Tse et al. 2021
ERR3503258	Cau1904-H18	Clade I	H18	Hong kong	Tse et al. 2021
ERR3503261	Cau1907-H18	Clade I	H18	Hong kong	Tse et al. 2021
ERR3503263	Cau1909-H18	Clade I	H18	Hong kong	Tse et al. 2021
ERR3503264	Cau1910-H18	Clade I	H18	Hong kong	Tse et al. 2021
ERR3503265	Cau1911-H18	Clade I	H18	Hong kong	Tse et al. 2021
ERR3503266	Cau1912-H18	Clade I	H18	Hong kong	Tse et al. 2021
ERR3503268	Cau1914-H18	Clade I	H18	Hong kong	Tse et al. 2021
ERR3503271	Cau1917-H18	Clade I	H18	Hong kong	Tse et al. 2021
ERR3503273	Cau1919-H18	Clade I	H18	Hong kong	Tse et al. 2021
SRR9316737	BJCA001	Clade I	H3	Beijing	Wang et al. 2018
SRR17326412	XM1803-H13	Clade III	H13	Xiamen	Bing et al. 2022
SRR17326416	SJ01	Clade III	H2	Liaoning	Bing et al. 2023
SRR9316790	NICU15_A100	Clade III	H1	Liaoning	Tian et al. 2021
SRR9316741	NICU3_A15	Clade III	H1	Liaoning	Tian et al. 2021
SRR9316756	NICU5_A36	Clade III	H1	Liaoning	Tian et al. 2021
SRR9316720	RI_A112	Clade III	H1	Liaoning	Tian et al. 2021
SRR9316788	RICU1_A1	Clade III	H1	Liaoning	Tian et al. 2021
SRR9316744	RICU2_A2	Clade III	H1	Liaoning	Tian et al. 2021
SRR9316752	RICU7_A33	Clade III	H1	Liaoning	Tian et al. 2021
SRR9316772	RICU9_A52	Clade III	H1	Liaoning	Tian et al. 2021
SRR9316780	SICU1_A66	Clade III	H1	Liaoning	Tian et al. 2021
SRR9316725	A109	Clade III	H1	Liaoning	Tian et al. 2021
Note:
1. Accession numbers: the NCBI SRA database (https://www.ncbi.nlm.nih.gov/sra) .
Reference:
[1] Bing J, Guan Z, Zheng T, Zhang Z, Fan S, et al. (2023) Clinical isolates of Candida auris with enhanced adherence and biofilm formation due to genomic amplification of ALS4. PLoS Pathog 19: e1011239.
[2] Bing J, Wang S, Xu H, Fan S, Du H, et al. (2022) A case of Candida auris candidemia in Xiamen, China, and a comparative analysis of clinical isolates in China. Mycology 13: 68-75.
[3] Tian SF, Bing J, Chu YZ, Chen JJ, Cheng ST, et al. (2021) Genomic epidemiology of Candida auris in a general hospital in Shenyang, China: a three-year surveillance study. Emerging Microbes & Infections 10: 1088-1096.
[4] Wang XJ, Bing J, Zheng QS, Zhang FF, Liu JB, et al. (2018) The first isolate of Candida auris in China: clinical and biological aspects. Emerg Microbes Infec 7: 93.
[5] Tse H, Tsang AKL, Chu YW, Tsang DNC (2021) Draft Genome Sequences of 19 Clinical Isolates of Candida auris from Hong Kong. Microbiology Resource Announcements 10.

## Sheet: Data from other countries
Public avialable genomic sequneces from other countries used in this study.
Accession number	Clade	Country	Strain name in the Figures
SRR3883426	Clade I	Pakistan	CDC_B11096
SRR3883442	Clade I	India	CDC_B11210
SRR10102335	Clade I	Singapore	SRR10102335
SRR10292311	Clade I	Germany	SRR10292311
SRR10461152	Clade I	SaudiArabia	SRR10461152
SRR10461156	Clade I	UnitedArabEmirates	SRR10461156
SRR10554763	Clade I	Canada	SRR10554763
SRR10723347	Clade I	France	SRR10723347
SRR12667428	Clade I	Italy	SRR12667428
SRR13402267	Clade I	Egypt	SRR13402267
SRR13710770	Clade I	Qatar	SRR13710770
SRR14802833	Clade I	SouthAfrica	SRR14802833
SRR19214212	Clade I	Nigeria	SRR19214212
SRR23080879	Clade I	Austria	SRR23080879
SRR24877245	Clade I	Bangladesh	SRR24877245
SRR7909346	Clade I	California	SRR7909346
SRR7909398	Clade I	NewYork	SRR7909398
SRR7909420	Clade I	Oklahoma	SRR7909420
SRR9201318	Clade I	Russia	SRR9201318
SRR9993949	Clade I	Netherlands	SRR9993949
SRR10461146	Clade III	Kenya	SRR10461146
SRR10461266	Clade III	Spain	SRR10461266
SRR11485317	Clade III	SouthAfrica	SRR11485317
SRR11485318	Clade III	Australia	SRR11485318
SRR12073435	Clade III	Florida	SRR12073435
SRR15192304	Clade III	Canada	SRR15192304
SRR23080876	Clade III	Austria	SRR23080876
SRR23353633	Clade III	SanFrancisco	SRR23353633
SRR7909359	Clade III	Indiana	SRR7909359
SRR7976540	Clade III	UnitedKingdom	SRR7976540
Note:
1. Accession numbers: the NCBI SRA database (https://www.ncbi.nlm.nih.gov/sra) .

## Sheet: Sequenced in this study
Strains isolated from China sequenced in this study.
Accession number	Isolate	Clade	Hosipital	Region (province)
SRR26035613	BJ004-H7	Clade I	H7	Beijing
SRR26035602	SD01-H9	Clade I	H9	Shandong
SRR26035601	JS01-H10	Clade I	H10	Nanjing
SRR26035600	JS02-H10	Clade I	H10	Nanjing
SRR26035599	JS03-H10	Clade I	H10	Nanjing
SRR26035598	JS04-H10	Clade I	H10	Nanjing
SRR26035597	JS05-H10	Clade I	H10	Nanjing
SRR26035596	AH08-H11	Clade I	H11	Anhui
SRR26035623	AH09-H11	Clade I	H11	Anhui
SRR26035622	AH10-H11	Clade I	H11	Anhui
SRR26035621	AH04-H11	Clade I	H11	Anhui
SRR26035620	AH05-H11	Clade I	H11	Anhui
SRR26035619	AH06-H11	Clade I	H11	Anhui
SRR26035618	AH07-H11	Clade I	H11	Anhui
SRR26035617	AH01-H11	Clade I	H11	Anhui
SRR26035616	AH02-H11	Clade I	H11	Anhui
SRR26035615	AH03-H11	Clade I	H11	Anhui
SRR26035624	BJ005-H6	Clade II	H6	Beijing
SRR26035614	SH01-H12	Clade II	H12	Shanghai
SRR26035625	C1921-H4	Clade III	H4	Beijing
SRR26035612	GD01-H14	Clade III	H14	Guangdong
SRR26035611	GD02-H14	Clade III	H14	Guangdong
SRR26035610	GD03-H14	Clade III	H14	Guangdong
SRR26035609	GD04-H14	Clade III	H14	Guangdong
SRR26035608	GD05-H14	Clade III	H14	Guangdong
SRR26035607	GD06-H14	Clade III	H14	Guangdong
SRR26035606	GD07-H14	Clade III	H14	Guangdong
SRR26035605	GD08-H14	Clade III	H14	Guangdong
SRR26035604	GD09-H14	Clade III	H14	Guangdong
SRR26035603	GD10-H14	Clade III	H14	Guangdong
Note:
1. Accession numbers: the NCBI SRA database (https://www.ncbi.nlm.nih.gov/sra) .
